# Supplementary material for: Aggregation of Gold Nanoparticles in Presence of the Thermoresponsive Cationic Diblock Copolymer PNIPAAM48-b-PAMPTMA6
Source: Polymers (Basel). 2021 Nov 23;13(23):4066. doi: 10.3390/polym13234066 (PMC8658865; doi:10.3390/polym13234066)
Supplement: Supplementary file 1 [file polymers-13-04066-s001.zip]

Archive with 1 entries (1 files):
- polymers-1448294-supplementary.pdf
